# Supplementary material for: Occurrence of Antibiotic-Resistant Bacteria in Therapy Pools and Surrounding Surfaces
Source: Int J Environ Res Public Health. 2018 Nov 27;15(12):2666. doi: 10.3390/ijerph15122666 (PMC6313675; doi:10.3390/ijerph15122666)
Supplement: Supplementary file 1 [file ijerph-15-02666-s001.zip]

Archive with 2 entries (2 files):
- S1 Questionnaire.pdf
- S2 raw data.xlsx
